# Supplementary material for: Genomic and transcriptomic analysis of the endophytic fungus Pestalotiopsis fici reveals its lifestyle and high potential for synthesis of natural products
Source: BMC Genomics. 2015 Jan 27;16(1):28. doi: 10.1186/s12864-014-1190-9 (PMC4320822; doi:10.1186/s12864-014-1190-9)
Supplement: Additional file 1: — Supplemental figures. This document contains Supplemental Figures S1 to S8 and their legends. [file 12864_2014_1190_MOESM1_ESM.zip]

Archive with 9 entries (9 files):
- S7.pdf
- Supplement figure legends.docx
- S1.tif
- s2.pdf
- S3.pdf
- S4.pdf
- S8.pdf
- S5.tif
- S6.pdf
