# Supplementary material for: Genomic and transcriptomic analysis of the endophytic fungus Pestalotiopsis fici reveals its lifestyle and high potential for synthesis of natural products
Source: BMC Genomics. 2015 Jan 27;16(1):28. doi: 10.1186/s12864-014-1190-9 (PMC4320822; doi:10.1186/s12864-014-1190-9)
Supplement: Additional file 2: — Supplemental tables. This file contains Supplemental Tables S1 to S9. [file 12864_2014_1190_MOESM2_ESM.xls]

## Sheet: SheetS1
Table S1 Species used in this comparative study
Taxon	Strain	Lifestyle	Origin
Ascocoryne sarcoides	NRRL 50072	Endophyte	NCBI
Epichloe festucae	E2368	Grass Endophyte	http://www.endophyte.uky.edu/ef/
Fusarium graminearum	PH-1 (NRRL 31084)	Plant pathogen	Broad Institute
Fusarium oxysporum	4287	Plant pathogen	Broad Institute
Fusarium verticillioides	7600	Plant pathogen	Broad Institute
Glomerella graminicola	M1.001	Plant pathogen	NCBI
Laccaria bicolor	S238N-H82	Symbiosis	JGI
Magnaporthe oryzae	70-15	Plant pathogen	Broad Institute
Nectria haematococca	77-13-4	Plant pathogen	JGI
Neurospora crassa	OR74A	Saprotroph	Broad Institute
Pestalotiopsis fici	W106-1	Tree endophyte	unpublished data
Piriformospora indica	DSM 11827	Endophytic root symbiont	NCBI
Saccharomyces cerevisiae	RM11-1a	Saprotroph	Broad Institute
Sclerotinia sclerotiorum	ATCC18683	Plant pathogen	Broad Institute
Trichoderma reesei	QM 6a	Saprotroph	JGI
Tuber melanosporum	Mel28	Mycorrhizal symbiont	http://mycor.nancy.inra.fr/IMGC/TuberGenome/
Verticillium albo-atrum	VaMs.102	Plant pathogen	Broad Institute
Verticillium dahliae	VdLs.17	Plant pathogen	Broad Institute
The species used in orthoMCL analysis and CAFE analysis were indicated in green

## Sheet: SheetS2
Table S2 Overrepresented domains in P. fici
Description	P. fici	F. graminearum	M. oryzae	V. albo-atrum	S. sclerotiorum	N. crassa	T. reesei	E. festucae	G. graminicola	T. melanosporum	L. bicolor	Pi. indica	A. sarcoides	S. cerevisiae	t	pvalue
WD40-like Beta Propeller	32	4	1	0	0	0	0	0	0	0	1	1	0	0	-100.689	6.16256e-19
Intradiol ring-cleavage dioxygenase, C-terminal	43	6	5	4	5	4	4	2	8	2	1	4	3	0	-66.3394	9.13172e-17
Tyrosinase	51	15	17	7	4	8	3	4	13	4	3	8	5	0	-31.0135	7.93953e-13
Ankyrin repeat	408	171	90	99	74	74	87	37	136	14	38	32	103	20	-25.7565	7.15132e-12
Oxoglutarate/iron-dependent oxygenase	48	11	18	13	17	8	10	9	20	8	14	8	10	0	-25.1928	9.28441e-12
Heterokaryon incompatibility	254	97	42	30	43	63	44	4	53	1	0	0	68	0	-25.0114	1.01102e-11
Glycoside hydrolase, family 49	2	0	0	1	0	0	0	0	0	0	0	0	0	0	-25	1.01648e-11
Tannase/feruloyl esterase	33	8	11	7	3	1	0	0	11	0	0	0	3	0	-24.6555	1.19709e-11
Chloroperoxidase	16	5	5	1	4	1	4	2	6	0	5	2	1	0	-22.4242	3.65366e-11
Monooxygenase, FAD-binding	121	47	45	25	38	23	35	17	52	12	18	9	16	2	-21.5778	5.73752e-11
Carboxylesterase, type B	72	31	21	25	18	9	14	5	32	3	14	17	15	0	-20.3464	1.14128e-10
FAD linked oxidase, N-terminal	93	45	37	36	29	23	28	13	37	13	15	15	11	4	-19.7215	1.64278e-10
Taurine catabolism dioxygenase TauD/TfdA	37	15	10	12	11	12	14	8	18	6	13	3	16	2	-19.4303	1.95402e-10
D-isomer specific 2-hydroxyacid dehydrogenase, catalytic domain	19	12	8	5	6	6	6	8	9	5	4	6	7	3	-19.2712	2.15055e-10
Alpha/beta hydrolase fold-3	58	32	22	21	26	15	18	13	24	10	13	14	22	1	-18.1755	4.24827e-10
Glucose-methanol-choline oxidoreductase, C-terminal	64	22	24	25	25	10	15	8	36	7	10	13	9	0	-17.4703	6.72153e-10
Cytochrome P450	286	122	142	75	95	46	77	60	157	30	86	101	44	3	-16.7774	1.07318e-09
Berberine/berberine-like	36	17	18	9	10	11	11	4	18	5	5	8	4	0	-16.7529	1.09146e-09
Alcohol dehydrogenase GroES-like	111	52	54	48	41	27	43	25	60	11	21	14	48	15	-16.0058	1.8462e-09
Permease, cytosine/purines, uracil, thiamine, allantoin	22	8	7	6	9	3	4	5	14	4	9	2	11	8	-15.9767	1.88523e-09
Major facilitator superfamily	455	252	185	174	148	117	167	97	271	60	84	86	175	38	-15.922	1.96103e-09
Glycoside hydrolase, family 3, C-terminal	43	20	17	22	13	8	12	3	18	4	2	8	15	0	-15.8253	2.10332e-09
Short-chain dehydrogenase/reductase SDR	269	151	106	101	86	65	127	54	135	49	59	54	143	19	-15.4997	2.67032e-09
Glucose-methanol-choline oxidoreductase, N-terminal	63	21	30	32	27	9	15	8	33	8	10	13	9	0	-15.4475	2.7757e-09
Alcohol dehydrogenase, C-terminal	115	62	50	47	51	28	47	33	66	15	21	16	53	16	-15.1117	3.57016e-09
Glycoside hydrolase, family 3, N-terminal	42	22	19	22	14	10	13	5	18	5	2	9	15	0	-14.7305	4.78085e-09
Glycoside hydrolase, family 42, N-terminal	3	1	0	2	0	0	0	0	1	0	0	0	1	0	-14.4976	5.73389e-09
Glycoside hydrolase, family 39	3	1	1	1	0	0	0	0	0	0	0	0	2	0	-14.4976	5.73389e-09
Flavin-containing monooxygenase-like	59	37	22	22	20	19	20	10	32	6	11	4	19	2	-14.4676	5.87121e-09
Glycoside hydrolase, family 35	8	2	0	3	4	2	1	1	4	0	1	4	3	0	-14.1131	7.78617e-09
FAD dependent oxidoreductase	51	36	25	22	17	12	15	16	25	8	7	6	13	3	-13.6559	1.13137e-08
ATPase, AAA-type, core	86	67	66	44	57	55	62	51	59	56	46	52	62	39	-13.1176	1.78228e-08
Transcription factor, fungi	267	188	83	133	71	74	131	65	153	49	50	38	107	29	-13.1151	1.78609e-08
NADP-dependent oxidoreductase domain	54	33	23	38	27	18	28	17	32	9	21	32	32	13	-11.9681	4.98153e-08
Glycoside hydrolase, family 30	7	0	1	1	0	1	5	0	2	0	5	1	1	0	-11.7249	6.25931e-08
Glycoside hydrolase, family 28	21	6	3	13	17	2	4	2	7	2	7	6	9	1	-11.4085	8.47593e-08
Glycoside hydrolase, family 2, TIM barrel	11	7	6	6	2	3	2	3	6	1	1	0	5	0	-11.257	9.8244e-08
ABC transporter, transmembrane domain	76	53	49	43	36	30	44	45	53	23	25	31	32	11	-11.2213	1.01747e-07
Acyl-CoA dehydrogenase, N-terminal	15	9	7	9	9	8	7	9	10	8	7	8	7	0	-10.8904	1.41436e-07
Glycosyl hydrolase 67, C-terminal	2	1	1	1	0	1	1	0	1	0	0	0	0	0	-10.6904	1.7328e-07
Zn(2)-C6 fungal-type DNA-binding domain	287	234	97	134	80	90	178	81	184	52	59	24	105	49	-10.6874	1.73823e-07
Oxidoreductase, N-terminal	22	17	10	14	6	6	11	9	13	5	5	11	12	2	-10.6692	1.77085e-07
ABC transporter-like	119	103	79	70	69	56	76	71	94	51	61	53	73	39	-10.3492	2.46853e-07
Glycoside hydrolase, family 2, N-terminal domain	14	10	9	7	2	5	6	3	5	0	0	1	6	0	-10.3313	2.5154e-07
Glutathione S-transferase, N-terminal	22	16	5	8	11	4	15	7	10	4	14	16	10	5	-9.84076	4.2584e-07
General substrate transporter	152	118	79	118	71	44	68	50	98	22	28	30	70	27	-9.5381	5.95511e-07
Glycoside hydrolase, family 2, immunoglobulin-like beta-sandwich	12	10	8	5	1	5	6	3	5	2	1	2	6	0	-9.53229	5.99406e-07
Glycoside hydrolase, family 43	29	17	19	24	5	6	2	2	17	1	0	6	5	0	-9.19326	8.81702e-07
Alpha/beta hydrolase fold-1	56	44	36	22	27	18	40	19	43	19	12	11	35	15	-8.99069	1.11623e-06
Polyketide synthase, KR	33	11	26	8	14	6	9	12	30	1	1	0	4	0	-8.92955	1.19953e-06
Glycosyl hydrolase 92	9	0	6	4	6	2	7	4	4	1	3	0	3	0	-8.91102	1.22608e-06
Glycoside hydrolase, family 18, catalytic domain	27	20	15	15	14	12	19	15	21	5	11	4	10	1	-8.45516	2.12431e-06
Glycoside hydrolase, carbohydrate-binding	5	2	3	4	3	3	1	1	3	0	1	3	2	0	-8.37854	2.33488e-06
Male sterility, NAD-binding	20	11	12	12	14	2	10	8	17	4	7	2	8	0	-8.2915	2.60158e-06
Glycoside hydrolase, family 7	9	2	7	6	3	6	2	1	6	0	0	1	5	0	-8.17662	3.00453e-06
Mitochondrial substrate/solute carrier	121	116	109	89	103	104	101	102	118	95	102	96	89	100	-7.82918	4.68638e-06
Glycoside hydrolase, family 76	16	8	9	7	12	11	8	11	9	1	1	0	10	2	-7.67875	5.70555e-06
Glycoside hydrolase, clan GH-D	10	4	6	7	4	0	8	0	7	0	1	5	5	0	-7.56633	6.621e-06
Beta-ketoacyl synthase, C-terminal	39	18	34	12	19	9	15	17	43	4	3	1	5	2	-7.09659	1.25362e-05
Polysaccharide deacetylase	16	9	12	8	5	5	4	3	15	9	10	14	5	2	-7.08884	1.26718e-05
NACHT	117	41	23	15	24	10	31	2	22	0	43	169	31	0	-7.04162	1.35328e-05
Phosphopantetheine-binding	90	65	55	36	40	21	69	79	66	14	5	3	21	1	-6.93856	1.56361e-05
ABC transporter-like, N-terminal	40	18	35	14	24	9	17	18	44	5	4	1	6	2	-6.85787	1.75254e-05
Glycoside hydrolase, family 1	5	3	2	5	4	1	2	1	1	2	0	1	4	0	-6.84105	1.79489e-05
Glycosyl transferase, family 28	9	9	4	8	6	3	3	5	7	3	2	2	3	1	-6.77778	1.96426e-05
Glycosyl transferase, family 2	8	6	4	7	5	6	5	5	8	3	4	3	6	2	-6.50313	2.92305e-05
Glycoside hydrolase 15-related	5	3	2	5	4	2	2	2	3	1	2	5	3	1	-6.32456	3.80573e-05
Acyl transferase	37	19	36	12	19	9	17	15	45	3	2	1	5	1	-6.05933	5.67714e-05
AMP-dependent synthetase/ligase	97	96	66	67	52	33	75	97	58	36	33	14	38	12	-5.86094	7.70577e-05
Glycoside hydrolase, family 2, domain 5	4	3	3	3	0	2	0	0	3	0	0	0	4	0	-5.85975	7.72008e-05
P value ( in bold for comparisons showing significant differences) is calculated by a t-test using Pfam domain in P. fici compared to other fungi.

## Sheet: SheetS3
Table S3 Carbohydrate esterase (CE), glycosyl transferse (GT) families and carbohydrate-binding module (CBM) domains in different fungal genomes
Enzymes	P. fici	Pi. indica	G. graminicola	M. oryzae	F. gramineraum	T. reesei	V. dahliae	L. bicolor	E. festucae	T. melanosporum	S. cerevisiae	N. crassa	A. sarcoides	S. sclerotiorum
CE5	17	3	13	19	13	5	15	1	4	2	0	3	5	8
CE4	16	14	15	12	9	4	8	10	3	9	2	5	5	5
CE3	16	2	8	8	7	2	7	0	1	0	0	5	6	4
CE16	14	7	4	2	5	2	3	3	1	1	0	2	3	6
CE12	6	2	5	3	5	2	4	1	1	1	1	2	3	5
CE8	5	4	3	1	3	0	4	3	1	0	0	1	2	5
CE15	3	1	1	1	0	1	1	0	0	0	0	1	1	2
CE7	3	0	1	0	1	3	0	0	0	0	0	0	0	1
CE9	2	0	1	1	1	1	1	0	1	0	0	1	2	2
CE2	2	1	1	3	1	0	1	0	0	0	0	1	0	1
CE14	1	1	1	1	0	2	0	1	2	1	1	1	1	1
CE11	0	0	0	0	0	0	0	0	0	0	1	0	0	0
CBM18	25	1	13	24	11	7	10	1	5	8	1	6	9	13
CBM50	17	19	15	8	9	8	6	3	7	1	0	6	3	6
CBM1	14	69	20	19	12	14	22	1	0	3	0	21	22	19
CBM20	6	3	5	4	2	2	5	1	2	0	0	3	4	5
CBM13	5	6	2	3	4	5	1	10	1	0	0	3	2	3
CBM61	4	0	0	1	5	0	0	0	0	0	0	0	0	2
CBM32	3	2	1	1	3	2	1	2	1	2	1	1	0	1
CBM24	3	0	5	0	2	2	2	0	1	0	0	4	0	6
CBM35	3	2	4	2	2	0	3	0	0	0	0	0	3	1
CBM43	3	1	2	2	1	2	1	5	2	1	2	1	2	1
CBM46	2	0	0	0	0	0	1	0	0	0	0	0	1	1
CBM4	2	0	0	0	0	0	0	0	0	0	0	0	0	0
CBM63	1	0	2	1	3	0	1	0	1	0	0	0	1	1
CBM54	1	0	0	0	0	0	0	0	0	0	0	0	0	0
CBM42	1	0	1	2	1	2	2	0	1	0	0	1	1	1
CBM48	1	1	2	1	1	1	1	1	1	2	1	1	2	2
CBM25	1	0	0	0	0	0	0	0	0	0	0	0	0	0
CBM21	1	2	1	1	2	1	1	2	1	2	3	1	1	1
CBM6	1	0	1	2	1	0	0	0	0	0	0	0	1	1
CBM40	0	0	1	1	0	0	0	0	0	0	0	0	0	0
CBM12	0	0	0	0	0	0	0	1	0	0	0	0	0	0
CBM17	0	0	0	0	0	0	0	0	0	0	0	0	0	1
CBM51	0	0	0	0	0	0	0	0	0	0	0	0	0	1
CBM16	0	1	0	0	4	0	0	0	0	0	0	0	1	0
CBM23	0	0	0	1	0	0	0	0	0	0	0	0	0	0
CBM9	0	0	0	0	1	0	0	0	0	0	0	0	0	0
CBM44	0	0	0	0	0	0	1	0	0	0	0	0	0	0
CBM37	0	0	0	0	0	0	0	0	0	0	0	0	0	1
CBM33	0	0	0	0	0	0	0	0	0	0	0	0	0	1
CBM19	0	3	0	2	0	0	0	1	1	0	1	0	1	0
CBM5	0	1	0	0	0	0	0	1	0	0	0	0	0	0
CBM52	0	0	0	1	0	0	0	0	0	2	0	1	0	0
CBM38	0	0	0	0	0	0	1	0	0	0	0	1	0	0
CBM22	0	0	0	0	3	0	0	0	0	0	0	0	0	0
CBM8	0	2	0	0	0	0	0	0	0	0	0	0	0	0
GT2	19	14	17	10	18	11	17	14	13	11	3	14	16	18
GT1	16	3	11	12	14	5	10	2	7	4	1	4	5	7
GT90	8	4	6	7	6	6	5	7	7	1	0	5	4	5
GT32	8	4	6	10	6	11	3	4	4	3	4	4	11	5
GT4	7	5	5	4	5	5	6	4	3	3	2	6	5	5
GT15	6	4	4	4	3	4	4	5	4	5	9	5	4	4
GT25	5	1	2	8	1	1	0	0	1	0	0	2	0	3
GT22	4	3	4	4	4	4	3	2	4	4	3	4	5	3
GT8	4	3	5	2	6	3	4	6	3	2	4	2	4	5
GT62	4	0	3	3	3	3	3	0	3	3	3	3	3	3
GT31	4	2	3	2	2	4	5	1	5	0	0	2	4	2
GT20	3	3	3	3	3	4	3	3	4	3	4	3	3	3
GT69	3	2	4	4	2	4	2	2	1	2	0	2	3	2
GT39	3	3	3	3	3	3	3	3	3	3	6	4	3	3
GT21	3	1	2	2	1	3	3	1	2	1	0	1	2	1
GT71	2	0	4	4	5	1	0	0	0	0	6	1	4	2
GT68	2	2	1	0	0	0	0	3	0	0	0	0	1	3
GT34	2	0	2	2	5	3	5	0	4	2	2	3	2	2
GT57	2	2	2	2	2	2	2	2	2	2	2	2	2	1
GT3	1	1	1	1	1	1	1	1	1	1	2	1	1	1
GT33	1	1	1	1	1	1	1	1	1	1	1	1	1	1
GT17	1	0	2	1	1	1	0	1	0	0	0	1	1	2
GT24	1	1	1	1	1	1	1	0	1	1	1	1	1	1
GT28	1	1	1	1	1	1	0	1	1	1	1	1	1	1
GT58	1	1	1	1	1	1	1	1	1	1	1	1	1	0
GT65	1	0	0	0	0	0	0	2	0	0	0	1	0	0
GT48	1	1	1	1	1	1	1	2	1	1	2	1	1	1
GT59	1	1	1	1	1	1	1	1	1	1	1	1	1	1
GT50	1	1	1	1	1	1	1	1	1	1	1	1	1	2
GT23	1	1	0	0	0	0	0	1	1	1	0	0	0	0
GT41	1	0	1	1	1	1	0	0	1	1	0	1	1	0
GT66	1	1	1	1	1	1	1	1	1	1	0	1	1	1
GT76	1	1	1	1	1	1	1	1	1	1	1	1	1	1
GT35	1	1	1	1	1	1	1	1	1	1	1	1	1	1
GT92	1	0	0	0	0	0	0	0	0	0	0	0	2	1
GT11	0	0	0	0	0	0	1	0	0	0	0	0	0	0
GT61	0	0	0	0	0	0	0	0	1	0	0	0	0	0
GT49	0	1	0	0	0	0	0	0	0	0	0	0	0	0
GT83	0	0	1	1	0	0	0	0	0	0	0	2	0	0
GT64	0	0	0	0	2	2	1	0	1	0	0	0	0	0
GT26	0	0	0	0	1	0	0	1	0	0	0	0	0	0
GT54	0	0	0	0	1	0	1	0	1	0	0	0	1	0
GT55	0	0	0	1	0	0	0	0	0	0	0	1	0	0
GT77	0	0	0	0	2	0	0	0	0	0	0	1	0	0
GT5	0	1	3	1	0	0	0	1	0	1	0	2	0	1
GT44	0	0	0	0	0	0	0	0	0	0	1	0	0	0

## Sheet: SheetS4
Table S4 Subcellular localization of pectinases from the Pestalotiopsis fici
GeneID	FAMILY*	Pfam domain	Superfamily	FUNCAT	SIGNALP	WOLFPSORT
PFICI_02599	GH28	Glycoside hydrolase, family 28	Pectin lyase fold/virulence factor	polysaccharide metabolism	SignalP-noTM	extracellular
PFICI_02985	GH28	Glycoside hydrolase, family 28	Pectin lyase fold/virulence factor	polysaccharide metabolism	SignalP-noTM	extracellular
PFICI_03152	GH28	Glycoside hydrolase, family 28	Pectin lyase fold/virulence factor		SignalP-noTM	extracellular
PFICI_03446	GH28	Glycoside hydrolase, family 28	Pectin lyase fold/virulence factor	polysaccharide metabolism	SignalP-noTM	extracellular
PFICI_03650	GH28	Glycoside hydrolase, family 28	Pectin lyase fold/virulence factor	polysaccharide metabolism // degradation / modification of foreign (exogenous) polysaccharides		extracellular
PFICI_04221	GH28	Glycoside hydrolase, family 28	Pectin lyase fold/virulence factor	polysaccharide metabolism	SignalP-noTM	extracellular
PFICI_04733	GH28	Glycoside hydrolase, family 28	Pectin lyase fold/virulence factor
PFICI_06572	GH28	Glycoside hydrolase, family 28	Pectin lyase fold/virulence factor	polysaccharide metabolism	SignalP-noTM	extracellular
PFICI_06685	GH28	Glycoside hydrolase, family 28	Pectin lyase fold/virulence factor	polysaccharide metabolism // degradation / modification of foreign (exogenous) polysaccharides	SignalP-noTM	extracellular
PFICI_06789	GH28	Glycoside hydrolase, family 28	Pectin lyase fold/virulence factor	polysaccharide metabolism // degradation / modification of foreign (exogenous) polysaccharides	SignalP-noTM	extracellular
PFICI_08408	GH28	Glycoside hydrolase, family 28	Pectin lyase fold/virulence factor	polysaccharide metabolism	SignalP-noTM	extracellular
PFICI_08503	GH28	Glycoside hydrolase, family 28	Pectin lyase fold/virulence factor	polysaccharide metabolism
PFICI_09205	GH28	Glycoside hydrolase, family 28	Pectin lyase fold/virulence factor	polysaccharide metabolism // degradation / modification of foreign (exogenous) polysaccharides	SignalP-noTM	extracellular
PFICI_09959	GH28	Glycoside hydrolase, family 28	Pectin lyase fold/virulence factor	polysaccharide metabolism // degradation / modification of foreign (exogenous) polysaccharides	SignalP-noTM	extracellular
PFICI_10114	GH28	Glycoside hydrolase, family 28	Pectin lyase fold/virulence factor	polysaccharide metabolism	SignalP-noTM	extracellular
PFICI_10521	GH28	Glycoside hydrolase, family 28	Pectin lyase fold/virulence factor	polysaccharide metabolism	SignalP-noTM	extracellular
PFICI_11675	GH28	Glycoside hydrolase, family 28	Pectin lyase fold/virulence factor		SignalP-noTM	extracellular
PFICI_12209	GH28	Glycoside hydrolase, family 28	Pectin lyase fold/virulence factor	polysaccharide metabolism	SignalP-noTM	extracellular
PFICI_13251	GH28	Glycoside hydrolase, family 28	Pectin lyase fold/virulence factor	polysaccharide metabolism	SignalP-noTM	extracellular
PFICI_13772	GH28	Glycoside hydrolase, family 28	Pectin lyase fold/virulence factor	polysaccharide metabolism // degradation / modification of foreign (exogenous) polysaccharides	SignalP-noTM	extracellular
PFICI_13951	GH28	Glycoside hydrolase, family 28	Pectin lyase fold/virulence factor	polysaccharide metabolism	SignalP-noTM	extracellular
PFICI_12395	GH28	Glycoside hydrolase, family 29	Glycoside hydrolase, superfamily		SignalP-noTM	extracellular
PFICI_03027	GH105	Glycosyl hydrolase, family 88	Six-hairpin glycosidase-like		SignalP-noTM	extracellular
PFICI_11752	GH105	Glycosyl hydrolase, family 88	Six-hairpin glycosidase-like		SignalP-noTM	extracellular
PFICI_10458	GH105	Glycosyl hydrolase, family 88	Six-hairpin glycosidase-like
PFICI_04100	GH88	Glycosyl hydrolase, family 88	Six-hairpin glycosidase-like
PFICI_08490	GH88	Glycosyl hydrolase, family 88	Six-hairpin glycosidase-like
PFICI_00689	GH78	Bacterial alpha-L-rhamnosidase	Six-hairpin glycosidase-like
PFICI_02658	GH78	Oxidoreductase, N-terminal	Glyceraldehyde-3-phosphate dehydrogenase-like, C-terminal domain // NAD(P)-binding Rossmann-fold domains	extracellular differentiation regulatorsactivity of intercellular mediators // transmembrane signal transduction // C-compound and carbohydrate metabolism // secondary metabolism		mito
PFICI_03150	GH78	Bacterial alpha-L-rhamnosidase	Six-hairpin glycosidase-like		SignalP-noTM	extracellular
PFICI_05598	GH78	Bacterial alpha-L-rhamnosidase	Six-hairpin glycosidase-like	polysaccharide metabolism // regulation of phosphate utilizationregulation of phosphate metabolism	SignalP-noTM	extracellular
PFICI_07362	GH78	Bacterial alpha-L-rhamnosidase	Six-hairpin glycosidase-like	polysaccharide metabolism // regulation of phosphate utilizationregulation of phosphate metabolism		extracellular
PFICI_08641	GH78	Bacterial alpha-L-rhamnosidase	Six-hairpin glycosidase-like		SignalP-noTM	extracellular
PFICI_08884	GH78	Bacterial alpha-L-rhamnosidase	Six-hairpin glycosidase-like	polysaccharide metabolism // regulation of phosphate utilizationregulation of phosphate metabolism	SignalP-noTM	extracellular
PFICI_08886	GH78	Bacterial alpha-L-rhamnosidase	Six-hairpin glycosidase-like			extracellular
PFICI_09565	GH78	Bacterial alpha-L-rhamnosidase	Six-hairpin glycosidase-like			extracellular
PFICI_09650	GH78	Bacterial alpha-L-rhamnosidase	Six-hairpin glycosidase-like		SignalP-noTM	extracellular
PFICI_10035	GH78	Bacterial alpha-L-rhamnosidase	Six-hairpin glycosidase-like	polysaccharide metabolism // regulation of phosphate utilizationregulation of phosphate metabolism	SignalP-noTM	extracellular
PFICI_14303	GH78	Bacterial alpha-L-rhamnosidase	Six-hairpin glycosidase-like	polysaccharide metabolism // regulation of phosphate utilizationregulation of phosphate metabolism	SignalP-noTM	extracellular
PFICI_15359	GH78	Bacterial alpha-L-rhamnosidase	Six-hairpin glycosidase-like	polysaccharide metabolism // regulation of phosphate utilizationregulation of phosphate metabolism	SignalP-noTM	extracellular
PFICI_09619	GH78	Bacterial alpha-L-rhamnosidase	Six-hairpin glycosidase-like			Cytosol
PFICI_13823	GH78	Bacterial alpha-L-rhamnosidase	Six-hairpin glycosidase-like
PFICI_15096	GH78	Bacterial alpha-L-rhamnosidase	Six-hairpin glycosidase-like
PFICI_01623	PL1	Pectate lyase	Pectin lyase fold/virulence factor	polysaccharide metabolism // cell wall	SignalP-noTM	extracellular
PFICI_01708	PL1	Pectate lyase	Pectin lyase fold/virulence factor		SignalP-noTM	extracellular
PFICI_01983	PL1	Pectate lyase	Pectin lyase fold/virulence factor		SignalP-noTM	extracellular
PFICI_03426	PL1	Pectate lyase	Pectin lyase fold/virulence factor		SignalP-noTM	extracellular
PFICI_04109	PL1	Pectate lyase	Pectin lyase fold/virulence factor		SignalP-noTM	extracellular
PFICI_04181	PL1	Pectate lyase	Pectin lyase fold/virulence factor	polysaccharide metabolism // cell wall	SignalP-noTM	extracellular
PFICI_04539	PL1	Pectate lyase	Pectin lyase fold/virulence factor		SignalP-noTM	extracellular
PFICI_06619	PL1	Pectate lyase	Pectin lyase fold/virulence factor		SignalP-noTM	extracellular
PFICI_06827	PL1	Pectate lyase	Pectin lyase fold/virulence factor		SignalP-noTM	extracellular
PFICI_10245	PL1	Pectate lyase	Pectin lyase fold/virulence factor	polysaccharide metabolism // cell wall	SignalP-noTM	extracellular
PFICI_10448	PL1	Pectate lyase	Pectin lyase fold/virulence factor		SignalP-noTM	extracellular
PFICI_11396	PL1	Pectate lyase	Pectin lyase fold/virulence factor	polysaccharide metabolism // cell wall	SignalP-noTM	extracellular
PFICI_12586	PL1	Pectate lyase	Pectin lyase fold/virulence factor			extracellular
PFICI_13094	PL1	Pectate lyase	Pectin lyase fold/virulence factor	polysaccharide metabolism // cell wall	SignalP-noTM	extracellular
PFICI_13249	PL1	Pectate lyase	Pectin lyase fold/virulence factor		SignalP-noTM	extracellular
PFICI_14888	PL1	Pectate lyase	Pectin lyase fold/virulence factor		SignalP-noTM	extracellular
PFICI_07562	PL1	Pectate lyase	Pectin lyase fold/virulence factor		SignalP-noTM	plasma membrane
PFICI_03409	PL1	Pectate lyase	Pectin lyase fold/virulence factor		SignalP-noTM	extracellular
PFICI_15365	PL1	Pectate lyase	Pectin lyase fold/virulence factor		SignalP-noTM	extracellular
PFICI_10011	PL11		Integrin alpha N-terminal domain			extracellular
PFICI_02198	PL3	Pectate lyase, catalytic	Pectin lyase fold/virulence factor	polysaccharide metabolism // extracellular polysaccharide degradation	SignalP-noTM	extracellular
PFICI_03067	PL3	Pectate lyase, catalytic	Pectin lyase fold/virulence factor	polysaccharide metabolism // extracellular polysaccharide degradation	SignalP-noTM	extracellular
PFICI_10220	PL3	Pectate lyase, catalytic	Pectin lyase fold/virulence factor	polysaccharide metabolism // extracellular polysaccharide degradation	SignalP-noTM	extracellular
PFICI_10534	PL3	Pectate lyase, catalytic	Pectin lyase fold/virulence factor	polysaccharide metabolism // extracellular polysaccharide degradation	SignalP-noTM
PFICI_12480	PL3	Pectate lyase, catalytic	Pectin lyase fold/virulence factor	polysaccharide metabolism // extracellular polysaccharide degradation		extracellular
PFICI_12534	PL3	Pectate lyase, catalytic	Pectin lyase fold/virulence factor	polysaccharide metabolism // extracellular / secretion proteins // extracellular polysaccharide degradation	SignalP-noTM	extracellular
PFICI_12635	PL3	Pectate lyase, catalytic	Pectin lyase fold/virulence factor	polysaccharide metabolism // extracellular polysaccharide degradation	SignalP-noTM	extracellular
PFICI_02924	PL4		Galactose-binding domain-like // Carbohydrate-binding-like fold		SignalP-noTM	extracellular
PFICI_02982	PL4		Galactose-binding domain-like // Carbohydrate-binding-like fold	pheromone response, mating-type determination, sex-specific proteins // C-compound and carbohydrate metabolism // fungal/microorganismic development
PFICI_02983	PL4		Galactose-binding domain-like // Carbohydrate-binding-like fold // Glycoside hydrolase-type carbohydrate-binding		SignalP-noTM	extracellular
PFICI_04457	PL4		Galactose-binding domain-like // Carbohydrate-binding-like fold // Glycoside hydrolase-type carbohydrate-binding		SignalP-noTM	extracellular
PFICI_06664	PL4	Rhamnogalacturonase B, N-terminal	Galactose-binding domain-like // Carbohydrate-binding-like fold // Glycoside hydrolase-type carbohydrate-binding	pheromone response, mating-type determination, sex-specific proteins // C-compound and carbohydrate metabolism // fungal/microorganismic development	SignalP-noTM	extracellular
PFICI_13256	PL4	Rhamnogalacturonase B, N-terminal	Galactose-binding domain-like // Carbohydrate-binding-like fold // Glycoside hydrolase-type carbohydrate-binding	pheromone response, mating-type determination, sex-specific proteins // C-compound and carbohydrate metabolism // fungal/microorganismic development	SignalP-noTM	extracellular
PFICI_15235	PL4		Galactose-binding domain-like // Carbohydrate-binding-like fold // Glycoside hydrolase-type carbohydrate-binding		SignalP-noTM	extracellular
PFICI_13371	PL9		Pectin lyase fold/virulence factor		SignalP-noTM	extracellular
PFICI_01282	GH127	Protein of unknown function DUF1680			SignalP-noTM	extracellular
PFICI_08785	GH127	Protein of unknown function DUF1680	Six-hairpin glycosidase-like		SignalP-noTM	extracellular
PFICI_12349	GH127	Protein of unknown function DUF1680	Six-hairpin glycosidase-like		SignalP-noTM	extracellular
PFICI_12744	GH127	Protein of unknown function DUF1680	Six-hairpin glycosidase-like			mitochondria
PFICI_00342	CE8	Pectinesterase, catalytic	Pectin lyase fold/virulence factor		SignalP-noTM	extracellular
PFICI_03710	CE8	Pectinesterase, catalytic	Pectin lyase fold/virulence factor		SignalP-noTM	extracellular
PFICI_04299	CE8	Pectinesterase, catalytic	Pectin lyase fold/virulence factor		SignalP-noTM	extracellular
PFICI_10202	CE8	Pectinesterase, catalytic	Pectin lyase fold/virulence factor		SignalP-noTM	extracellular
PFICI_10522	CE8	Pectinesterase, catalytic	Pectin lyase fold/virulence factor		SignalP-noTM	extracellular
* GH, glycoside hydrolase; PL. polysaccharide lyases; CE, carbohydrate esterase.

## Sheet: SheetS5
Table S5 Distribution of genes coding for membrane transporter families in Pestalotiopsis fici and other fungi
Family Title	Descriptions		P. fici	A. nidulans	E. festucae	F. gyaminearum	G. graminicola	L. bicolor	M. oryzae	N. crassa	P.indica	S. cerevisiae	S. sclerotiorum	T. reesei	T. melanosporum	V. albo-atrum
Channels/Pores	1.A	α-Type channels	45	39	30	44	42	72	38	34	34	48	37	47	36	30
	1.B	β-Barrel porins	4	4	5	4	4	3	5	3	3	7	3	6	5	4
	1.C	Pore-forming toxins(proteins and peptides)	2	2	1	6	2	0	3	3	0	1	1	2	2	0
	1.F	Vesicle Fusion Pores	3	1	3	3	3	4	2	4	3	5	2	3	5	3
Electrochemical potential-driven transporpters	2.A	Porters (uniporters, symporters, antiporters)	807	585	264	596	567	263	392	289	232	220	368	387	204	420
Primary active transporters	3.A	P–P-bond-hydrolysis-driven transporters	214	183	166	194	195	173	176	156	169	168	167	181	160	171
	3.B	Decarboxylation-driven transporters	3	3	1	1	1	1	1	1	1	0	1	1	1	1
	3.D	Oxidoreduction-driven transporters	34	37	28	36	48	40	35	39	41	20	34	34	41	32
	3.E	Light absorption-driven transporters	2	1	1	3	2	0	1	2	0	3	2	0	1	2
Group translocators	4.C	Acyl CoA ligase-coupled transporters	32	34	12	24	19	16	22	18	10	9	14	18	16	17
Transmembrane electron carriers	5.A	Transmembrane two-electron transfer carriers	3	4	3	4	4	5	4	3	4	5	3	3	3	3
	5.B	Transmembrane one-electron transfer carriers	16	7	6	19	15	6	12	9	7	9	9	12	7	13
Accessory electron carriers	8.A	Auxiliary transport proteins	69	32	22	47	43	28	21	21	27	23	24	38	19	42
	8.B	Ribosomally synthesized protein/peptide toxins that target channels and carriers	1	0	0	0	0	2	2	0	0	0	0	0	0	2
Incompletely characterized transporters	9.A	Recognized transporters of unknown biochemical mechanism	94	73	52	88	72	86	69	65	73	84	58	68	64	64
	9.B	Putative uncharacterized transport proteins	16	13	13	12	13	21	12	12	12	16	12	15	11	11
	9.C	Functionally characterized transporters lacking identified sequences	1	1	1	1	1	1	1	1	3	0	0	1	0	1

## Sheet: SheetS6
Table S6 Distribution of genes coding for family of the Major Facilitator Superfamily (MFS) in Peatalotiopsis fici and other fungi
Family	Descricption	P. fici	F. graminearum	M. oryzae	V. albo-atrum	S. sclerotiorum	G. graminicola	N. crassa	A. nidulans	T. reesei	S. cerevisiae	E. festucae	Pi. indica	A. sarcoides	T. melanosporum	L. bicolor
2.A.1.1	The Sugar Porter (SP) Family	135	101	59	93	48	84	36	91	55	22	29	20	61	18	17
2.A.1.2	The Drug:H+ Antiporter-1 (12 Spanner) (DHA1) Family	97	54	33	25	46	59	22	57	38	10	17	8	43	17	19
2.A.1.3	The Drug:H+ Antiporter-2 (14 Spanner) (DHA2) Family	65	28	27	13	16	37	14	26	19	6	12	22	34	5	5
2.A.1.7	The Fucose: H+ Symporter (FHS) Family	6	6	4	2	4	6	2	4	6	1	2	2	4	3	0
2.A.1.8.	The Nitrate/Nitrite Porter (NNP) family	1	1	1	0	1	1	1	2	1	0	1	0	0	1	1
2.A.1.9	The Phosphate: H+ Symporter (PHS) Family	7	6	7	0	6	7	3	5	7	2	4	5	3	1	10
2.A.1.11	The Oxalate:Formate Antiporter (OFA) Family	0	0	0	0	0	0	0	0	0	0	0	0	0	0	2
2.A.1.12	The Sialate:H+ Symporter (SHS) Family	3	2	2	2	1	2	2	2	2	1	3	1	1	2	7
2.A.1.13	The Monocarboxylate Porter (MCP) Family	36	24	12	21	6	23	7	18	24	4	7	9	16	2	12
2.A.1.14	The Anion:Cation Symporter (ACS) Family	144	82	46	61	28	81	23	56	34	7	21	14	29	15	13
2.A.1.15	The Aromatic Acid:H+ Symporter (AAHS) Family	4	1	0	0	1	0	1	1	2	0	0	0	1	0	0
2.A.1.16	The Siderophore-Iron Transporter (SIT) Family	7	10	3	9	5	4	2	10	5	4	3	3	8	1	1
2.A.1.19	The Organic Cation Transporter (OCT) Family	4	2	1	3	1	3	0	1	0	0	1	1	1	0	0
2.A.1.22	The Vesicular Neurotransmitter Transporter (VNT) Family	0	0	0	0	0	1	0	0	0	0	0	1	0	0	0
2.A.1.24	The Unknown Major Facilitator-1 (UMF1) Family	1	1	1	0	2	1	1	3	1	1	1	1	3	1	1
2.A.1.25	The Peptide-Acetyl-Coenzyme A Transporter (PAT) Family	1	1	1	1	1	1	1	1	1	1	1	1	1	1	1
2.A.1.28	The Feline Leukemia Virus Subgroup C Receptor (FLVCR) Family	1	1	1	1	0	1	1	1	1	0	1	3	0	1	1
2.A.1.36	The Acriflavin-sensitivity (YnfM) Family	2	1	0	0	0	1	0	0	1	0	0	0	0	0	3
2.A.1.40	Major Facilitator Superfamily Domain-containing Protein Family	2	3	2	1	3	2	2	1	2	0	2	1	2	2	1
2.A.1.44	The L-Amino Acid Transporter-3 (LAT3) Family	2	1	0	0	1	2	0	2	0	1	1	1	0	1	0
2.A.1.48	The Vacuolar Basic Amino Acid Transporter (V-BAAT) Family	14	8	4	3	3	8	6	6	4	2	3	14	6	3	4
2.A.1.53	The Proteobacterial Intraphagosomal Amino Acid Transporter (Pht) Family	1	0	0	1	0	0	0	1	0	0	0	0	0	0	1
2.A.1.58	The N-Acetylglucosamine Transporter (NAG-T) Family	11	7	5	3	4	8	3	6	4	0	2	1	5	1	1
2.A.1.60	The Rhizopine-related MocC (MocC) Family	1	0	0	0	0	0	0	0	0	0	0	0	0	0	0
Total		545	340	209	239	177	332	127	294	207	62	111	108	218	75	100

## Sheet: SheetS7
Table S7 Gene cluster responsible for secondary metabolism of Pestalotiopsis fici
Species	Terpene	PKS	PKS-Terpene	PKS-NRPS	Other	NRPS	Lantibiotic	Terpene-NRPS	siderophore	Total
P. fici	12	28	1	5	16	11	1	0	0	74
G. graminicola	10	32	1	6	7	5	0	0	0	61
M. oryzae	13	22	1	7	4	8	0	0	0	55
F. oxysporum	12	11	1	3	12	10	1	0	0	50
F. verticillioides	12	11	2	4	10	11	1	0	0	51
F. graminearum	9	9	2	4	8	9	1	0	1	43
E. festucae	5	10	1	2	8	14	0	1	0	41
N. haematococca	6	13	0	1	7	9	1	0	0	37
S. sclerotiorum	4	17	0	1	8	6	0	0	0	36
T. reesei	6	9	0	4	5	6	1	0	0	31
V. albo-atrum	3	7	0	2	9	4	1	0	0	26
V. dahliae	5	9	0	1	8	3	1	0	0	27
L. bicolor	12	3	0	0	4	0	1	0	1	21
A. sarcoides	7	3	0	1	6	2	0	1	0	20
N. crassa	4	8	0	0	3	3	1	0	0	19
T. melanosporum	2	2	0	0	2	1	0	0	0	7
Pi. indica	3	0	0	0	2	0	1	0	0	6
S. cerevisiae	1	0	0	0	0	0	0	0	0	1
PKS, polyketide synthase;
NRPS, non-ribosomal peptide synthase

## Sheet: SheetS8
Table S8 Cytochrome P450 (CYP) genes encoded in Pestalotiopsis fici and other fungi genomes
FAMILY	P. fici	F. graminearum	M. oryzae	V. albo-atrum	S. sclerotiorum	N. crassa	T. reesei	E. f estucae	G. graminicola	S. cerevisiae	T. melanosporum	L. bicolor	Pi. indica	A. sarcoides
CYP51	5	5	3	2	1	1	3	2	3	1	1	4	1	1
CYP52	4	2	6	1	11	1	5	2	4	0	2	7	3	2
CYP53	6	5	1	1	1	2	1	1	2	0	0	2	3	2
CYP54	8	2	5	0	1	1	0	0	4	0	0	0	0	0
CYP55	1	1	0	0	1	1	0	0	0	0	0	0	0	1
CYP56	0	0	0	0	0	0	0	1	1	1	0	0	0	0
CYP57	8	2	1	1	2	0	4	0	1	0	1	0	0	0
CYP58	15	10	4	2	7	3	2	1	5	0	2	3	0	4
CYP59	15	3	2	3	4	0	1	1	3	0	0	0	0	0
CYP61	2	2	1	2	2	1	2	1	2	1	1	1	1	2
CYP62	6	2	1	0	1	0	0	0	3	0	0	1	0	0
CYP63	0	0	0	0	0	0	0	0	0	0	0	8	3	0
CYP64	1	3	0	1	0	0	3	1	2	0	0	0	9	0
CYP65	56	10	28	6	20	2	12	9	24	0	3	1	0	5
CYP66	0	0	0	0	0	0	0	0	0	0	0	9	2	0
CYP67	2	1	1	0	1	0	0	0	0	0	1	1	0	0
CYP68	11	5	15	5	0	1	0	3	9	0	0	0	0	1
CYP69	0	0	0	0	0	0	0	0	1	0	0	0	0	0
CYP502	0	0	0	0	0	0	0	0	1	0	0	12	31	0
CYP503	5	0	3	1	4	1	4	3	2	0	4	0	0	1
CYP504	6	2	2	2	1	0	1	2	3	0	0	0	0	1
CYP505	5	7	5	5	5	5	6	3	7	2	3	4	6	3
CYP506	0	1	0	0	0	0	0	0	0	0	0	0	0	0
CYP507	1	0	0	0	0	1	0	0	0	0	0	0	0	0
CYP509	4	3	2	2	0	1	2	0	2	0	1	9	6	4
CYP510	0	0	0	0	0	0	0	0	0	0	0	1	3	0
CYP511	0	0	0	1	0	0	0	2	0	0	0	0	0	0
CYP512	5	5	6	2	2	1	2	3	2	0	1	6	9	3
CYP526	5	4	3	2	0	1	3	4	8	0	0	0	1	0
CYP527	11	5	3	4	1	2	2	3	10	0	1	0	0	0
CYP528	0	1	1	1	0	1	1	1	1	0	0	0	0	0
CYP529	3	0	2	1	1	3	0	0	2	0	0	0	0	0
CYP530	18	3	3	2	1	2	3	3	12	0	3	1	1	0
CYP531	4	2	1	4	1	1	1	0	1	0	1	0	0	0
CYP532	12	6	2	2	1	1	1	1	1	0	1	0	0	1
CYP533	2	1	1	1	1	1	1	0	2	0	0	0	0	2
CYP534	4	3	3	1	8	1	2	2	4	0	0	4	7	3
CYP535	2	0	2	1	1	1	1	0	2	0	0	0	0	0
CYP536	7	0	2	1	1	1	0	0	0	0	0	0	0	0
CYP537	7	3	3	4	4	1	1	4	4	0	1	0	0	2
CYP538	4	1	3	1	1	1	2	0	2	0	0	1	0	0
CYP539	2	2	3	2	1	1	3	4	5	0	3	0	0	1
CYP540	2	2	3	1	1	1	0	1	1	0	0	0	0	0
Total	249	104	121	65	87	41	69	58	136	5	30	75	86	39

## Sheet: SheetS9
Table S9 Accession number of bacterial PKSs and animal FASs as outgroup
Number	Accession numbers	Definition	Source
Bact1	YP_004814531.1	amino acid adenylation protein	Streptomyces violaceusniger Tu 4113
Bact2	BAC68652.1	type I polyketide synthase AVES 3	Streptomyces avermitilis MA-4680
Bact3	YP_001071753.1	beta-ketoacyl synthase	Mycobacterium sp. JLS
Bact4	YP_001107644.1	iterative type I polyketide synthase	Saccharopolyspora erythraea NRRL 2338
Bact5	YP_001536890.1	beta-ketoacyl synthase	Salinispora arenicola CNS-205
Bact6	YP_953934.1	beta-ketoacyl synthase	Mycobacterium vanbaalenii PYR-1
Bact7	YP_905928.1	phenolpthiocerol synthesis type-I polyketide synthase PpsB	Mycobacterium ulcerans Agy99
Bact8	ZP_09959142.1	beta-ketoacyl synthase	Streptomyces chartreusis NRRL 12338
Bact9	ZP_23429276.1	beta-ketoacyl synthase	Streptomyces bottropensis ATCC 25435
Bact10	YP_004814596.1	beta-ketoacyl synthase	Streptomyces violaceusniger Tu 4113
Fas1	AAB53258.1	fatty acid synthase	Bombyx mori
Fas2	AAC50259.1	fatty acid synthase	Homo sapiens
Fas3	CAI21194.1	fatty acid synthase	Danio rerio
Fas4	NP_004095.4	fatty acid synthase	Homo sapiens
Fas5	NP_032014.3	fatty acid synthase	Mus musculus
Fas6	NP_990486.2	fatty acid synthase	Gallus gallus
Fas7	XP_540497.2	fatty acid synthase	Canis lupus familiaris
Fas8	XP_793564.2	probable polyketide synthase 1-like	Strongylocentrotus purpuratus
